# Supplementary material for: The ACTH test fails to diagnose adrenal insufficiency and augments cytokine production in sepsis
Source: JCI Insight. 2025 Mar 6;10(8):e187487. doi: 10.1172/jci.insight.187487 (PMC12016919; doi:10.1172/jci.insight.187487)
Supplement: Supporting data values [file jciinsight-10-187487-s040.xlsx]

## Sheet: Fig.1A
Mice	Treatment	GC (ng/mL)
1	PBS	88.4492
2	PBS	112.197
3	PBS	150.469
4	PBS	121.498
5	PBS	192.116
6	PBS	31.6258
1	ACTH	197.48
2	ACTH	232.807
3	ACTH	284.167
4	ACTH	287.207
5	ACTH	257.808
6	ACTH	158.676

## Sheet: Fig.1B
Mice	Delta GC levels (ng/mL)
1	109.031
2	120.611
3	133.698
4	165.709
5	65.6926
6	127.05

## Sheet: Fig.1C
Mice	Treatment	GC (ng/mL)		Mice	Treatment	IL-6 (ng/mL)
1	CLP 0h	88.4492		1	CLP 0h	1.20312
2	CLP 0h	112.197		2	CLP 0h	0
3	CLP 0h	150.469		3	CLP 0h	0.11344
4	CLP 0h	121.498		4	CLP 0h	0
5	CLP 0h	192.116		5	CLP 0h	0.01048
6	CLP 0h	31.6258		6	CLP 0h	0
7	CLP 3h	300.327		7	CLP 0h	0.18904
8	CLP 3h	369.784		8	CLP 0h	0.46344
9	CLP 3h	308.578		9	CLP 0h	1.03496
10	CLP 3h	265.869		10	CLP 3h	5.00672
11	CLP 3h	267.313		11	CLP 3h	7.9424
12	CLP 3h	411.025		12	CLP 3h	3.26024
13	CLP 24h	320.087		13	CLP 3h	4.24128
14	CLP 24h	205.31		14	CLP 3h	8.77352
15	CLP 24h	83.3296		15	CLP 3h	3.86776
16	CLP 24h	93.1924		16	CLP 3h	12.3894
17	CLP 24h	220.134		17	CLP 3h	6.99632
18	CLP 24h	327.116		18	CLP 3h	7.13368
19	CLP 48h	136.917		19	CLP 24h	1.63304
20	CLP 48h	105.645		20	CLP 24h	2.02128
21	CLP 48h	148.789		21	CLP 24h	0.07816
22	CLP 48h	202.514		22	CLP 24h	0.19192
23	CLP 48h	306.079		23	CLP 24h	0.27392
24	CLP 48h	138.107		24	CLP 24h	0.5512
				25	CLP 24h	0.0856
				26	CLP 24h	0.56248
				27	CLP 48h	0.41232
				28	CLP 48h	0.2064
				29	CLP 48h	0.54696
				30	CLP 48h	0.63304
				31	CLP 48h	0.7148
				32	CLP 48h	1.15408
				33	CLP 48h	2.80336

## Sheet: Fig.1D
Mice	Treatment	GC (ng/mL)
1	non-CLP	88.4492
2	non-CLP	112.197
3	non-CLP	150.469
4	non-CLP	121.498
5	non-CLP	192.116
6	non-CLP	31.6258
7	non-CLP+ACTH	197.48
8	non-CLP+ACTH	232.807
9	non-CLP+ACTH	284.167
10	non-CLP+ACTH	287.207
11	non-CLP+ACTH	257.808
12	non-CLP+ACTH	158.676
13	CLP 3h	300.327
14	CLP 3h	369.784
15	CLP 3h	308.578
16	CLP 3h	265.869
17	CLP 3h	267.313
18	CLP 3h	411.025
19	CLP 3h+ACTH	222.852
20	CLP 3h+ACTH	215.674
21	CLP 3h+ACTH	335.671
22	CLP 3h+ACTH	307.326
23	CLP 3h+ACTH	326.228
24	CLP 3h+ACTH	491.283
25	CLP 24h	320.087
26	CLP 24h	205.31
27	CLP 24h	83.3296
28	CLP 24h	93.1924
29	CLP 24h	220.134
30	CLP 24h	327.116
31	CLP 24h+ACTH	391.692
32	CLP 24h+ACTH	205.028
33	CLP 24h+ACTH	254.934
34	CLP 24h+ACTH	238.538
35	CLP 24h+ACTH	458.008
36	CLP 24h+ACTH	323.582
37	CLP 48h	136.917
38	CLP 48h	105.645
39	CLP 48h	148.789
40	CLP 48h	202.514
41	CLP 48h	306.079
42	CLP 48h	138.107
43	CLP 48h+ACTH	237.89
44	CLP 48h+ACTH	272.06
45	CLP 48h+ACTH	428.43
46	CLP 48h+ACTH	402.614
47	CLP 48h+ACTH	359.818
48	CLP 48h+ACTH	354.459

## Sheet: Fig.1E
Mice	Treatment	Delta GC (ng/ml)
1	CLP 0h	109.031
2	CLP 0h	120.611
3	CLP 0h	133.698
4	CLP 0h	165.709
5	CLP 0h	65.6926
6	CLP 0h	127.05
7	CLP 3h	0
8	CLP 3h	0
9	CLP 3h	27.0932
10	CLP 3h	41.4572
11	CLP 3h	58.9152
12	CLP 3h	80.2584
13	CLP 24h	71.6048
14	CLP 24h	0
15	CLP 24h	171.604
16	CLP 24h	145.345
17	CLP 24h	237.874
18	CLP 24h	0
19	CLP 48h	100.974
20	CLP 48h	166.415
21	CLP 48h	279.641
22	CLP 48h	200.101
23	CLP 48h	53.7392
24	CLP 48h	216.352

## Sheet: Fig.1F
Mice	Treatment	GC (ng/ml)
1	CLP 0h	228.73
2	CLP 0h	140.096
3	CLP 0h	159.723
4	CLP 0h	193.287
5	CLP 0h	157.535
6	CLP 0h	91.3656
7	CLP 0h	88.2196
8	CLP 0h	222.292
9	CLP 3h	361.271
10	CLP 3h	419.61
11	CLP 3h	359.229
12	CLP 3h	276.925
13	CLP 3h	331.234
14	CLP 3h	269.703
15	CLP 3h	510.179
16	CLP 3h	377.326
17	CLP 3h	277.972
18	CLP 3h+ACTH 4IU	378.756
19	CLP 3h+ACTH 4IU	420.409
20	CLP 3h+ACTH 4IU	388.194
21	CLP 3h+ACTH 4IU	334.372
22	CLP 3h+ACTH 4IU	347.227
23	CLP 3h+ACTH 4IU	497.538
24	CLP 3h+ACTH 4IU	391.147
25	CLP 3h+ACTH 4IU	497.538
26	CLP 3h+ACTH 4IU	329.366
27	CLP 24h	246.769
28	CLP 24h	548.14
29	CLP 24h	255.805
30	CLP 24h	117.843
31	CLP 24h	225.275
32	CLP 24h	287.029
33	CLP 24h	352.51
34	CLP 24h	462.506
35	CLP 24h	331.86
36	CLP 24h+ACTH 4IU	442.606
37	CLP 24h+ACTH 4IU	703.38
38	CLP 24h+ACTH 4IU	458.099
39	CLP 24h+ACTH 4IU	513.146
40	CLP 24h+ACTH 4IU	710.51
41	CLP 24h+ACTH 4IU	566.626
42	CLP 24h+ACTH 4IU	432.59
43	CLP 24h+ACTH 4IU	578.959
44	CLP 48h	87.6392
45	CLP 48h	132.948
46	CLP 48h	49.5248
47	CLP 48h	182.756
48	CLP 48h	203.583
49	CLP 48h	717.724
50	CLP 48h	345.267
51	CLP 48h+ACTH 4IU	391.147
52	CLP 48h+ACTH 4IU	653.116
53	CLP 48h+ACTH 4IU	486.172
54	CLP 48h+ACTH 4IU	476.003
55	CLP 48h+ACTH 4IU	504.301
56	CLP 48h+ACTH 4IU	885.586
57	CLP 48h+ACTH 4IU	772.275

## Sheet: Fig.1G
Mice	Treatment	Delta GC (ng/ml)
1	CLP 3h	17.4852
2	CLP 3h	0.7988
3	CLP 3h	28.9648
4	CLP 3h	57.4472
5	CLP 3h	15.9928
6	CLP 3h	227.834
7	CLP 3h	0
8	CLP 3h	120.212
9	CLP 3h	51.3948
10	CLP 24h	195.837
11	CLP 24h	155.24
12	CLP 24h	202.294
13	CLP 24h	395.303
14	CLP 24h	485.235
15	CLP 24h	279.597
16	CLP 24h	80.08
17	CLP 24h	116.454
18	CLP 48h	303.508
19	CLP 48h	520.168
20	CLP 48h	436.648
21	CLP 48h	293.247
22	CLP 48h	300.718
23	CLP 48h	167.862
24	CLP 48h	427.008

## Sheet: Fig.1H
		Normalized count
Gene name	Non-CLP			CLP 3h
Mrap	994.033	918.102	1561.44	12398.2	10188.5	9822.94
Crem	350.746	332.214	1211.83	8021.83	5517.65	6055.95
Scarb1	19157.2	23071.7	26370.6	224339	205525	236697
Ldlr	1647.15	1718.85	2197.34	4624.3	5305.95	4719.4
Hmgcr	591.128	568.736	653.628	1939.6	1713.16	1986.54
Star	116973	152991	168878	503562	473591	460483
Cyp11a1	49754.5	56857.3	61489.1	142746	133227	149107
Hsd3b1	83938.7	95559.4	99929	126273	111693	110591
Cyp21a1	94363.5	96815.1	107096	132129	113870	112039
Cyp11b1	50306.4	55429.2	62049	99815.7	112024	118202

## Sheet: Fig.1I
		Normalized count
Gene name	CLP 3h+PBS			CLP 3h+ACTH
Mrap	17852.9	18328.2	22596.5	22987.9	21916.9	21003.6
Crem	11093.9	7683.94	8233.1	10761.2	10715.2	10417.8
Scarb1	356702	164026	247606	274888	255098	277247
Ldlr	5995.91	4595.43	5700.6	4799.17	5228.11	5899.84
Hmgcr	2968.27	1821.31	1915.71	2205.95	2295.73	3278.6
Star	850256	353388	535662	558323	567783	702508
Cyp11a1	258918	141367	177061	185748	181596	195148
Hsd3b1	145492	156080	196454	140799	146954	193884
Cyp21a1	146166	188736	257989	130123	156779	207481
Cyp11b1	214046	103214	146176	136649	139178	278237

## Sheet: Fig.2A
Mice	ACTH time	IL-6 (ng/mL)
1	0h	0
2	0h	0
3	0h	0
4	0h	0
5	0h	0
6	0h	0
7	45min	0.0917
8	45min	0.05298
9	45min	0
10	45min	0
11	45min	0
12	45min	0.18769
13	1.5h	0.32137
14	1.5h	0.27259
15	1.5h	0
16	1.5h	0.14789
17	1.5h	0.25446
18	3h	0.5987
19	3h	0.35718
20	3h	0.16953
21	3h	0.23915
22	3h	0.68197
23	3h	0.73163
24	24h	0.05437
25	24h	0
26	24h	0
27	24h	0
28	24h	0
29	24h	0

[truncated: 26 more sheets: Fig.2B, Fig.2C, Fig.2D, Fig.2E, Fig.2F, Fig.2G, Fig.2H, Fig.3A, Fig.3B, Fig.3C, Fig.3D, Fig.3E, Fig.3F, Fig.3G, Fig.3H, Fig.3I, Fig.3J, Fig.4A, Fig.4B, Fig.4C …]
